# Supplementary material for: Effects of artemisinin on ventricular arrhythmias in response to left ventricular afterload increase and microRNA expression profiles in Wistar rats
Source: PeerJ. 2018 Dec 20;6:e6110. doi: 10.7717/peerj.6110 (PMC6304267; doi:10.7717/peerj.6110)
Supplement: Supplemental Information 1 [file peerj-06-6110-s001.xls]

miRNA_ID	expressions of group2-1	expressions of group2-2	expressions of group2-3	expressions of group4-1	expressions of group4-2	expressions of group4-3	average expressions of group 2	average expressions of group 4	log2(foldchange)	P-value
rno-miR-200a-3p	0	0	0	3.3016	1.0967	0.7302	0	1.7095	7.4174	3.80E-05
rno-miR-341	0	0	0	1.8159	0.8774	1.0954	0	1.2629	6.9806	7.05E-05
rno-miR-10b-5p	65.2467	68.1221	72.0938	178.6167	103.6017	83.6861	68.4875	121.9682	0.8326	0.000414414
rno-miR-21-3p	0	0	0	1.1556	0.7311	0.7302	0	0.8723	6.4468	0.000449764
rno-miR-676	85.6211	89.9551	102.8114	110.0259	140.3777	125.6752	92.7959	125.3596	0.4339	0.001201906
rno-miR-148a-3p	8930.5523	8723.4041	10365.1507	10559.6811	14713.9238	11648.0643	9339.7024	12307.2231	0.3981	0.001723213
rno-miR-202-5p	0	0	0	1.981	3.5826	0	0	1.8545	7.5349	0.001903303
rno-miR-127-3p	36.0595	46.3662	37.0091	111.0989	42.9176	65.576	39.8116	73.1975	0.8786	0.002804009
rno-miR-146a-5p	1027.9389	1129.993	1217.0827	833.9848	861.9338	849.9321	1125.0049	848.6169	-0.4067	0.003779402
rno-miR-378b	579.1353	701.3564	524.1235	658.1745	999.3869	802.3932	601.5384	819.9849	0.4469	0.007441657
rno-miR-191a-5p	1485.7977	1341.6883	1498.7963	1180.4055	1071.623	1093.7609	1442.0941	1115.2631	-0.3708	0.009786732
rno-miR-370-3p	0	0	0	2.2286	0.7311	0	0	0.9866	6.6244	0.010916208
rno-miR-337-5p	0	0	0	2.0635	0	0.7302	0	0.9312	6.541	0.012188281
rno-miR-127-5p	0	0	0	1.5683	0	1.0223	0	0.8635	6.4321	0.012733603
rno-miR-185-5p	930.8369	846.9354	988.0701	712.7335	757.601	717.2466	921.9475	729.1937	-0.3384	0.015818518
rno-miR-495	0	0	0	0	0.8774	0.8763	0	0.5846	5.8694	0.016790488
rno-miR-107-3p	135.1828	116.4941	153.2919	110.9339	101.3352	93.1793	134.9896	101.8161	-0.4069	0.017488283
rno-miR-16-3p	0	0	0	0	0.7311	0.9493	0	0.5601	5.8076	0.018679521
rno-miR-204-5p	7.9234	18.207	5.9215	32.1081	7.092	33.8834	10.684	24.3612	1.1891	0.020165031
rno-miR-133a-5p	259.6932	230.2881	270.9809	212.7883	175.0335	194.3912	253.6541	194.071	-0.3863	0.021141129
rno-miR-322-5p	68.0765	71.6709	79.4216	58.1907	55.6393	55.4986	73.0563	56.4429	-0.3722	0.021762287
rno-miR-743b-5p	0	0	0	0	0	4.3084	0	1.4361	7.166	0.022456989
rno-miR-195-3p	23.1234	26.8477	31.7538	30.6224	40.2124	35.709	27.2416	35.5146	0.3826	0.023550437
rno-miR-20a-5p	82.9531	74.4482	90.0803	71.6448	52.861	58.7847	82.4939	61.0968	-0.4332	0.023575385
rno-miR-6319	0.8085	0.8486	0	0	0	0	0.5524	0	-5.7876	0.02430747
rno-miR-379-5p	5.0936	7.7148	5.1073	12.4636	7.5307	9.2011	5.9719	9.7318	0.7045	0.025963095
rno-miR-133a-3p	13286.7201	11396.3657	13545.6425	11154.7124	8852.4963	9938.6339	12742.9094	9981.9475	-0.3523	0.032301999
rno-miR-9a-5p	108.6637	100.5244	87.7857	213.6137	103.821	108.5144	98.9913	141.983	0.5203	0.03320148
rno-miR-490-5p	6.1447	5.6318	8.7342	7.2635	11.1863	11.7569	6.8369	10.0689	0.5585	0.03469195
rno-miR-134-5p	1.0511	1.0801	0.7402	3.4667	2.559	1.7526	0.9571	2.5928	1.4378	0.035235138
rno-miR-434-5p	2.0213	1.1572	1.0363	5.1175	2.1203	3.9433	1.4049	3.727	1.4075	0.03707316
rno-miR-7a-5p	371.9143	408.5009	454.0282	404.6114	565.7514	519.2772	411.4811	496.5467	0.2711	0.039991392
rno-miR-743a-5p	0	0	0	0	0	2.921	0	0.9737	6.6054	0.0412662
rno-miR-181d-5p	270.9315	250.8867	285.7106	220.0518	230.0147	202.3509	269.1763	217.4725	-0.3077	0.044020843
rno-miR-375-3p	0	0	0	3.3841	0	0	0	1.128	6.8176	0.046167278
rno-miR-200b-3p	0	0	0	3.2191	0	0	0	1.073	6.7455	0.050295011
rno-miR-455-5p	49.3191	47.0605	58.9926	49.6891	69.5308	71.491	51.7907	63.5703	0.2957	0.050603353
rno-miR-28-5p	66.2169	55.5469	63.2116	45.8923	51.3256	48.4883	61.6585	48.5687	-0.3443	0.056079434
rno-miR-21-5p	5698.9402	5641.4788	8095.528	6925.9371	8978.69	6954.3418	6478.649	7619.6563	0.234	0.066542693
rno-miR-31a-5p	1.8596	7.252	3.7009	15.8477	3.6557	7.0104	4.2708	8.8379	1.0492	0.067416216
rno-miR-132-3p	4.1234	3.3945	5.5514	6.6857	7.092	5.3308	4.3564	6.3695	0.548	0.07591196
rno-miR-103-3p	1002.7134	921.1522	1035.5898	861.1405	772.1505	813.3468	986.4851	815.5459	-0.2745	0.076331848
rno-miR-450b-3p	7.2766	7.4062	8.142	5.9429	5.3373	4.0894	7.6083	5.1232	-0.5705	0.079379513
rno-miR-300-3p	0.9702	1.4658	1.1103	5.0349	1.6816	1.9717	1.1821	2.8961	1.2928	0.080593569
rno-miR-99b-3p	33.5531	38.4199	38.9336	38.7113	51.1794	44.1068	36.9689	44.6658	0.2729	0.08587325
rno-miR-411-3p	0	0	0.7402	2.146	0.8042	1.1684	0.2467	1.3729	2.4764	0.08899892
rno-miR-150-5p	403.6079	418.2988	393.9993	361.2779	323.5268	316.3421	405.302	333.7156	-0.2804	0.090140148
rno-miR-186-5p	294.9442	297.5615	333.2303	268.7505	246.4652	253.395	308.5787	256.2036	-0.2683	0.092510057
rno-miR-471-5p	0	0	0	0	0	1.3144	0	0.4381	5.4532	0.101822279
rno-miR-369-3p	0	0	0	1.5683	0	0	0	0.5228	5.7082	0.102134555
rno-miR-361-5p	33.3914	29.2393	32.1239	26.743	24.0543	24.1711	31.5849	24.9895	-0.3379	0.10297736
rno-miR-16-5p	227.5145	225.3506	229.9748	201.5628	178.2504	187.673	227.6133	189.1621	-0.267	0.105134621
rno-miR-409a-3p	1.3745	2.623	1.0363	5.0349	2.4859	3.1401	1.6779	3.5536	1.0826	0.108854733
rno-miR-342-3p	19.8085	17.8984	21.3173	16.5906	13.9647	15.6272	19.6747	15.3942	-0.354	0.114547189
rno-miR-9b-5p	0	0	0	1.4032	0	0	0	0.4677	5.5475	0.115984654
rno-miR-193b-5p	0	0	0	0	1.1698	0	0	0.3899	5.285	0.116193378
rno-miR-224-5p	70.0169	79.1543	108.8809	141.3086	63.3162	126.4054	86.0174	110.3434	0.3593	0.116210011
rno-miR-223-3p	10.4298	12.5752	14.1375	11.308	7.0189	8.2518	12.3808	8.8596	-0.4828	0.116663244
rno-miR-143-3p	37176.6367	46255.2655	44846.9394	46357.2262	49331.3598	49477.455	42759.6139	48388.6803	0.1784	0.119152923
rno-miR-93-5p	52.9574	53.6953	63.5817	49.4415	42.8444	45.3482	56.7448	45.878	-0.3067	0.121277566
rno-miR-409a-5p	0	0	0	1.3206	0	0	0	0.4402	5.4601	0.121335544
rno-miR-322-3p	175.2848	184.6933	186.8222	158.3119	163.4815	137.5781	182.2668	153.1238	-0.2514	0.121770893
rno-miR-320-3p	164.8551	153.5254	190.0049	125.7911	148.274	153.8626	169.4618	142.6426	-0.2486	0.126057501
rno-miR-128-3p	638.0756	587.9482	735.7418	652.2316	856.9621	701.3273	653.9219	736.8403	0.1722	0.1278696
rno-miR-181b-5p	143.9955	143.5732	150.7012	129.2577	124.439	114.8675	146.09	122.8547	-0.2499	0.132720753
rno-miR-34c-5p	7.8425	8.7949	8.3641	10.7302	8.5543	12.9984	8.3338	10.761	0.3688	0.134540411
rno-miR-1306-3p	1.0511	0	0	0	0	0	0.3504	0	-5.1309	0.13626962
rno-miR-503-3p	25.468	21.293	27.3127	21.4604	20.0331	17.5989	24.6912	19.6975	-0.326	0.141259533
rno-miR-664-3p	63.3871	50.918	57.8083	46.3875	43.7218	50.2409	57.3711	46.7834	-0.2943	0.141496265
rno-miR-17-2-3p	0	1.0029	0	0	0	0	0.3343	0	-5.0631	0.14270035
rno-miR-503-5p	11.1574	8.8721	16.136	10.0699	9.5779	6.3531	12.0552	8.667	-0.4761	0.142886153
rno-miR-652-5p	0	0	0	0	0	0.8763	0	0.2921	4.8684	0.144457482
rno-miR-493-3p	0	0	0	0.9905	0	0	0	0.3302	5.0453	0.14745686
rno-miR-130a-5p	0	0	0.8882	0	0	0	0.2961	0	-4.888	0.158559103
rno-miR-133b-3p	316.5314	259.9131	313.6895	279.2331	214.9534	245.9465	296.7113	246.711	-0.2662	0.161352027
rno-miR-382-5p	0	0	0.7402	1.6508	0.8042	0.7302	0.2467	1.0617	2.1055	0.163246557
rno-miR-208b-3p	65.0042	40.5029	56.2539	43.9939	49.1322	35.4899	53.9203	42.872	-0.3308	0.165018996
rno-miR-141-3p	0.8894	0	0	0	0	0	0.2965	0	-4.89	0.165396778
rno-miR-181a-5p	630.0714	686.081	736.3339	569.8566	630.3837	564.2603	684.1621	588.1669	-0.2181	0.166895416
rno-miR-379-3p	0	0	0	0.9079	0	0	0	0.3026	4.9193	0.172707177
rno-miR-148a-5p	26.8425	22.2959	32.6421	28.5589	35.3138	31.0354	27.2602	31.636	0.2148	0.173248408
rno-miR-125b-1-3p	7.7617	9.7979	13.5453	11.5556	11.2595	15.8463	10.3683	12.8871	0.3137	0.176108783
rno-let-7d-5p	640.7437	675.3573	782.5213	622.2696	607.5723	566.9622	699.5408	598.9347	-0.224	0.177204791
rno-miR-325-3p	0	0	0	0	0.8042	0	0	0.2681	4.7447	0.177339123
rno-miR-296-3p	0.8085	0	0	0	0	0	0.2695	0	-4.7522	0.182723084
rno-miR-872-5p	72.6041	70.4365	73.9443	64.6289	63.4624	56.667	72.3283	61.5861	-0.232	0.18275451
rno-miR-339-5p	49.3999	36.4141	49.0001	38.2986	32.3161	38.9221	44.938	36.5123	-0.2996	0.183377765
rno-miR-345-3p	41.3957	32.7109	41.8203	29.8795	35.9718	30.3782	38.6423	32.0765	-0.2687	0.188176794
rno-miR-382-3p	0.8894	2.083	0.9622	5.2	0.8042	2.5559	1.3115	2.8534	1.1215	0.188182874
rno-miR-485-3p	0	0	0	0	0	0.7302	0	0.2434	4.6053	0.189126488
rno-miR-487b-3p	0	0	0	0.8254	0	0	0	0.2751	4.7819	0.190001645
rno-miR-194-3p	0	0	0	0	0	0.7302	0	0.2434	4.6053	0.192067812
rno-miR-136-5p	0	0	0	0	0	0.7302	0	0.2434	4.6053	0.194951889
rno-miR-181b-2-3p	0	0.7715	0	0	0	0	0.2572	0	-4.6848	0.195140942
rno-miR-192-5p	265.4336	274.417	287.265	253.3155	342.8287	325.5432	275.7052	307.2291	0.1562	0.195718735
rno-miR-34b-3p	0	0	0	0	0	0.7302	0	0.2434	4.6053	0.197790201
rno-miR-96-5p	0	0.7715	0	0	0	0	0.2572	0	-4.6848	0.1982109
rno-miR-182	4.6894	4.0889	3.0347	6.6857	6.0684	4.0163	3.9377	5.5901	0.5055	0.207079877
rno-miR-335	3.3957	3.0859	4.4411	2.3937	2.6321	1.8986	3.6409	2.3081	-0.6576	0.212650904
rno-miR-505-5p	0	0	0	0	0.7311	0	0	0.2437	4.607	0.217633904
rno-miR-365-3p	11.4808	10.3379	13.8414	10.6477	6.2146	10.1504	11.8867	9.0042	-0.4007	0.219503589
rno-miR-541-5p	1.2128	1.8516	1.4063	3.5492	1.5354	2.7019	1.4902	2.5955	0.8005	0.21994082
rno-miR-582-5p	0	0	0.7402	0	0	0	0.2467	0	-4.6247	0.221586675
rno-miR-101b-3p	521.812	522.0634	548.8456	591.4821	545.9377	607.1257	530.907	581.5152	0.1314	0.223177135
rno-miR-871-3p	0	0	1.1843	0	0	8.2518	0.3948	2.7506	2.8006	0.22722923
rno-miR-132-5p	0	1.0029	0.8882	1.4032	1.4623	1.7526	0.6304	1.5394	1.288	0.228568433
rno-miR-543-3p	0	1.4658	0.9622	3.2191	1.0967	1.8256	0.8093	2.0471	1.3388	0.22896631
rno-miR-100-5p	4548.5122	4867.14	4820.737	4915.3436	5243.3268	5282.0078	4745.4631	5146.8927	0.1172	0.234138222
rno-miR-101a-3p	1420.9553	1584.3201	1564.8946	1625.0489	1684.4594	1641.6637	1523.39	1650.3907	0.1155	0.235353411
rno-miR-151-3p	657.2373	736.536	731.8188	614.9235	1018.3964	756.1687	708.5307	796.4962	0.1688	0.236177732
rno-miR-9a-3p	1.7787	1.4658	0.8882	4.5397	1.6816	1.4605	1.3776	2.5606	0.8943	0.238655105
rno-miR-151-5p	26.1957	24.5332	24.352	21.6255	20.5449	20.739	25.027	20.9698	-0.2552	0.238880955
rno-let-7d-3p	202.9359	207.915	227.4582	182.8263	200.55	175.77	212.7697	186.3821	-0.191	0.238942205
rno-miR-15b-5p	12.3702	15.7383	11.3988	12.2159	9.7972	9.3471	13.1691	10.4534	-0.3332	0.241896618
rno-miR-434-3p	3.234	4.4746	2.2946	10.8953	1.9009	3.9433	3.3344	5.5798	0.7428	0.243001273
rno-miR-3068-5p	61.1233	56.0098	73.3521	42.3431	64.5591	55.4256	63.4951	54.1093	-0.2308	0.244504557
rno-miR-547-5p	4.9319	7.3291	5.6254	4.4572	4.6793	4.0894	5.9621	4.4086	-0.4355	0.252357269
rno-miR-126a-5p	803.0924	871.2372	848.5456	777.2798	748.1693	692.2722	840.9584	739.2404	-0.186	0.256757139
rno-miR-741-3p	0	1.0801	3.849	0	0	20.739	1.643	6.913	2.073	0.257109888
rno-miR-136-3p	0	0.7715	0	2.3111	0	1.6065	0.2572	1.3059	2.3441	0.261973407
rno-miR-671	8.0851	8.4092	8.068	7.8413	12.3562	9.3471	8.1874	9.8482	0.2665	0.262960652
rno-miR-346	2.4255	2.9316	4.071	1.8159	2.4859	1.5335	3.1427	1.9451	-0.6922	0.267040223
rno-miR-339-3p	23.2851	21.4473	20.133	15.7652	20.1062	19.0594	21.6218	18.3103	-0.2398	0.281683917
rno-miR-194-5p	54.0893	50.6865	50.6285	43.4161	45.6959	45.2752	51.8014	44.7957	-0.2096	0.284023062
rno-miR-122-5p	1.1319	0.8486	0	1.8984	4.9717	0	0.6602	2.29	1.7944	0.288807371
rno-miR-323-3p	2.0213	2.083	1.7024	6.4381	1.9009	1.4605	1.9356	3.2665	0.755	0.294222992
rno-miR-99a-5p	13843.4596	12944.1175	15095.6594	13335.7512	16584.7492	14902.0358	13961.0788	14940.8454	0.0979	0.299623738
rno-miR-3068-3p	54.251	45.0547	49.3702	43.5812	44.5992	40.3825	49.5586	42.8543	-0.2097	0.308807123
rno-miR-3559-3p	8.8936	10.5693	10.3626	11.2254	13.8915	9.5662	9.9418	11.561	0.2177	0.30984448
rno-miR-144-3p	9.1362	9.7207	8.5861	9.8223	16.1581	7.5215	9.1477	11.1673	0.2878	0.316251263
rno-miR-29b-5p	2.4255	3.9346	3.2568	1.6508	1.9009	2.7749	3.2056	2.1089	-0.6041	0.317933286
rno-miR-17-5p	33.7148	28.3906	36.1209	29.8795	28.5142	25.9967	32.7421	28.1301	-0.219	0.31956211
rno-miR-411-5p	2.9106	3.2402	3.0347	7.0159	2.7783	3.2861	3.0618	4.3601	0.51	0.321277215
rno-miR-881-3p	0	0	1.1843	0	0	5.6229	0.3948	1.8743	2.2472	0.337644907
rno-miR-181a-2-3p	20.9404	26.9248	29.2372	27.5684	29.026	28.6986	25.7008	28.431	0.1457	0.338248829
rno-miR-351-5p	44.6297	49.7607	64.1739	40.5272	52.203	44.5449	52.8548	45.7584	-0.208	0.344889354
rno-miR-142-5p	13.1787	15.8154	14.5076	12.0508	14.1109	10.6616	14.5006	12.2744	-0.2405	0.344915272
rno-miR-29a-3p	1576.4316	1444.8357	1736.9131	1504.788	1387.5459	1365.0469	1586.0601	1419.1269	-0.1604	0.346252425
rno-miR-6329	5.0128	6.249	7.8459	4.7048	8.7736	9.7123	6.3692	7.7302	0.2794	0.351216125
rno-miR-155-5p	13.4213	13.9639	15.0997	10.4	9.651	15.1891	14.1616	11.7467	-0.2697	0.351902723
rno-miR-326-3p	4.1234	3.9346	3.923	6.108	4.0212	4.9657	3.9937	5.0316	0.3333	0.355255081
rno-miR-15a-5p	9.2979	7.252	5.4033	6.0254	4.9717	6.2801	7.3177	5.7591	-0.3455	0.356675332
rno-miR-488-3p	2.3447	4.2432	3.3308	4.2095	4.4599	4.3084	3.3062	4.3259	0.3878	0.357321673
rno-miR-6328	0	0	1.4063	0.9079	1.6085	1.0954	0.4688	1.2039	1.3607	0.359000396
rno-miR-146b-5p	185.4721	163.6318	298.7378	169.0421	280.6092	269.8255	215.9472	239.8256	0.1513	0.360134994
rno-miR-30e-3p	1746.4612	1759.2156	1912.1884	1759.5892	2116.852	1850.6598	1805.9551	1909.0337	0.0801	0.364127691
rno-miR-340-5p	76.1616	82.0859	91.1165	94.5909	86.1276	85.5117	83.1213	88.7434	0.0944	0.374786512
rno-miR-338-5p	5.1745	5.0918	4.7372	11.8032	3.5826	4.3084	5.0012	6.5647	0.3925	0.375949622
rno-miR-451-5p	28.8638	38.6514	28.423	43.7462	40.0661	25.6316	31.9794	36.4813	0.19	0.376772556
rno-miR-484	5.9021	5.2461	6.0695	4.4572	4.8986	4.3815	5.7392	4.5791	-0.3258	0.378457804
rno-miR-106b-3p	55.7063	62.2588	60.1769	61.4924	70.6275	59.3689	59.3807	63.8296	0.1042	0.378679726
rno-miR-493-5p	0.9702	0.8486	0.8142	2.3111	0.7311	1.2414	0.8777	1.4279	0.7021	0.379340145
rno-miR-421-3p	4.2851	3.7803	4.5891	3.3841	2.3396	3.5782	4.2182	3.1006	-0.4441	0.381822989
rno-let-7c-2-3p	103.0041	99.3672	114.5063	89.8861	98.3375	96.5384	105.6259	94.9207	-0.1542	0.385212266
rno-let-7a-1-3p	103.0041	99.3672	114.5063	89.8861	98.3375	96.5384	105.6259	94.9207	-0.1542	0.39025698
rno-miR-1843a-5p	132.0296	134.7783	135.9716	116.3815	164.6514	151.3798	134.2598	144.1376	0.1024	0.392145851
rno-miR-708-5p	3.7191	2.9316	3.3308	2.8064	2.3396	2.0447	3.3272	2.3969	-0.4731	0.400356391
rno-miR-29c-5p	13.8255	13.5781	14.0635	13.8667	16.1581	15.6272	13.8224	15.2173	0.1387	0.404903188
rno-miR-325-5p	1.2128	1.0801	2.4426	2.8064	1.8278	2.0447	1.5785	2.2263	0.4961	0.409055164
rno-let-7a-5p	2539.2855	2870.7701	3356.8773	2687.4221	2642.6835	2584.4099	2922.311	2638.1718	-0.1476	0.415115445
rno-miR-29c-3p	26.8425	21.4473	27.6828	25.9176	20.0331	19.4975	25.3242	21.8161	-0.2151	0.416644492
rno-miR-872-3p	6.8723	6.4033	7.2538	6.3556	4.6793	5.6959	6.8431	5.5769	-0.2952	0.416933175
rno-miR-743b-3p	0	0	0.8142	0	0	3.3591	0.2714	1.1197	2.0446	0.418986873
rno-miR-511-5p	0	0	0.8142	1.4032	1.1698	0	0.2714	0.8577	1.6601	0.420827229
rno-miR-23a-3p	1474.802	1506.4002	1469.0409	1631.3219	1230.7908	1092.8846	1483.4144	1318.3324	-0.1702	0.428861516
rno-miR-28-3p	268.7485	242.3232	296.2952	245.9694	239.227	244.486	269.1223	243.2275	-0.146	0.430412918
rno-miR-324-3p	3.1532	3.7803	3.923	2.8889	2.6321	2.7019	3.6188	2.741	-0.4008	0.431066156
rno-miR-350	4.0425	3.1631	3.4048	3.1365	2.3396	2.4828	3.5368	2.653	-0.4148	0.434631471
rno-miR-183-5p	1.3745	1.8516	1.1843	2.8064	1.8278	1.6065	1.4701	2.0802	0.5008	0.434749736
rno-miR-147	0	1.3887	1.7764	0	1.0236	0	1.055	0.3412	-1.6286	0.435191846
rno-miR-208a-5p	5.983	5.7861	5.1813	4.2921	4.7524	4.7466	5.6501	4.597	-0.2976	0.443067506
rno-miR-26b-3p	1.617	2.5459	1.6284	1.6508	1.1698	1.0954	1.9304	1.3053	-0.5645	0.450470866
rno-miR-125a-5p	1375.6787	1607.156	1708.7862	1470.9466	1357.2039	1435.1504	1563.8736	1421.1003	-0.1381	0.450663903
rno-miR-24-3p	2856.4637	2710.07	2937.0456	2435.0971	2934.3328	2423.0988	2834.5264	2597.5096	-0.126	0.454690272
rno-miR-30a-5p	15854.3034	15769.9101	16905.4065	15637.5461	17632.3179	17282.9265	16176.54	16850.9302	0.0589	0.45709287
rno-miR-509-3p	0	0.9258	0.9622	1.3206	1.0967	0.8763	0.6293	1.0979	0.8029	0.463503943
rno-miR-1839-5p	106.5615	91.1123	92.3748	96.4893	79.2549	84.2703	96.6829	86.6715	-0.1577	0.464499174
rno-miR-743a-3p	0	0	0.9622	0	0	3.4322	0.3207	1.1441	1.8349	0.465885196
rno-miR-532-5p	163.804	196.3427	184.2315	179.3596	204.9368	188.4762	181.4594	190.9242	0.0734	0.467419
rno-miR-27a-5p	20.6978	18.3613	16.4321	21.2128	19.8137	19.2054	18.4971	20.0773	0.1183	0.477838829
rno-miR-181c-3p	29.834	26.7705	30.6436	26.0827	25.2241	26.5809	29.0827	25.9626	-0.1637	0.478720645
rno-let-7f-2-3p	9.3787	10.2607	11.1027	9.8223	8.8467	7.8866	10.2474	8.8519	-0.2112	0.482209971
rno-miR-6324	1.2128	1.4658	2.0725	0.9905	0.9505	1.3144	1.5837	1.0851	-0.5455	0.487498617
rno-miR-30a-3p	1045.9686	1068.8915	1184.2926	1120.1513	1258.4277	1041.2563	1099.7176	1139.9451	0.0518	0.491698222
rno-miR-425-3p	3.8	3.1631	3.1088	2.3111	2.9976	2.5559	3.3573	2.6215	-0.3569	0.492218733
rno-miR-452-5p	4.5277	3.9346	5.8474	7.7588	2.8514	6.4262	4.7699	5.6788	0.2516	0.495606964
rno-miR-200c-3p	12.5319	18.5928	14.1375	12.1334	12.7217	14.7509	15.0874	13.202	-0.1926	0.499166169
rno-miR-195-5p	113.5956	110.8623	116.5048	110.6862	97.6064	101.9422	113.6542	103.4116	-0.1363	0.500142575
rno-miR-504	75.3531	62.876	96.5198	65.1241	110.913	75.3613	78.2496	83.7995	0.0989	0.501754537
rno-miR-374-3p	7.8425	9.6436	11.5469	10.0699	13.0142	8.909	9.6777	10.6644	0.1401	0.50349424
rno-miR-362-5p	3.3957	2.623	2.8127	1.4857	2.4127	2.7019	2.9438	2.2001	-0.4201	0.508151316
rno-miR-30c-1-3p	24.5787	22.1416	28.7931	22.2033	22.3727	23.0757	25.1711	22.5506	-0.1586	0.516760473
rno-miR-19a-3p	4.9319	5.4775	8.8822	4.2095	7.9694	10.0044	6.4305	7.3944	0.2015	0.522093571
rno-miR-423-5p	94.6765	92.5781	103.8477	78.7432	95.2667	93.1793	97.0341	89.0631	-0.1237	0.522225718
rno-let-7i-5p	9656.432	10352.4703	12700.9458	10103.3996	12086.8865	11551.4529	10903.2827	11247.2463	0.0448	0.532795771
rno-miR-181c-5p	14.8766	16.0469	17.5423	14.7747	14.9882	13.5826	16.1553	14.4485	-0.1611	0.535918314
rno-miR-455-3p	29.1063	30.4736	31.0877	24.5144	26.467	30.8894	30.2225	27.2903	-0.1472	0.536041388
rno-miR-140-5p	49.3999	50.7637	54.9956	45.6447	54.2501	63.6043	51.7197	54.4997	0.0755	0.540983729
rno-miR-201-5p	8.8936	12.7295	9.1042	9.6572	7.6769	9.4202	10.2424	8.9181	-0.1997	0.551273015
rno-miR-3577	0	0	1.5544	1.073	1.0967	0.7302	0.5181	0.9666	0.8997	0.551813803
rno-miR-148b-3p	496.3439	483.5663	570.3109	523.7167	554.9306	516.0641	516.7404	531.5705	0.0408	0.553526017
rno-miR-361-3p	162.6721	153.6797	168.8357	138.7499	189.3637	176.5002	161.7292	168.2046	0.0566	0.554072028
rno-miR-34a-5p	43.7404	47.832	45.4472	41.8478	53.1534	49.2185	45.6732	48.0732	0.0739	0.557136488
rno-miR-150-3p	6.8723	7.4062	7.994	8.9143	7.1651	8.1057	7.4242	8.0617	0.1188	0.558913372
rno-miR-139-3p	8.0851	7.1748	7.994	7.2635	9.4316	8.5439	7.7513	8.413	0.1182	0.568838425
rno-let-7e-3p	5.6596	8.2549	8.5861	6.1905	6.7995	6.5722	7.5002	6.5207	-0.2019	0.570511252
rno-miR-1843a-3p	16.0893	22.9902	17.8384	18.3239	22.1534	20.3738	18.9726	20.2837	0.0964	0.581290147
rno-miR-423-3p	273.4379	250.9638	279.6411	223.436	269.7884	254.7825	268.0143	249.3356	-0.1042	0.587508552
rno-miR-142-3p	21.3446	23.7617	23.8339	17.416	24.5661	20.958	22.9801	20.98	-0.1314	0.588286108
rno-miR-139-5p	251.5273	237.3086	273.4235	218.2359	310.4395	260.1863	254.0865	262.9539	0.0495	0.588581685
rno-miR-217-5p	3.3149	2.0059	2.9607	3.054	1.9741	1.1684	2.7605	2.0655	-0.4184	0.58919553
rno-miR-378a-3p	9600.4023	10312.1217	10262.2653	8968.3911	12362.4509	9855.532	10058.2631	10395.458	0.0476	0.589421764
rno-miR-99b-5p	1762.9547	1781.9744	1839.9466	1737.6335	1953.1511	1821.0118	1794.9586	1837.2655	0.0336	0.592531074
rno-miR-187-3p	1.4553	1.3887	2.5906	1.3206	1.0236	1.6796	1.8115	1.3413	-0.4336	0.598891391
rno-let-7b-3p	19.0808	18.1299	20.355	18.4064	16.743	17.1608	19.1886	17.4367	-0.1381	0.599700155
rno-miR-193a-5p	0.9702	0.8486	1.4063	1.073	0.8774	0	1.075	0.6501	-0.7256	0.600047571
rno-miR-30b-5p	471.361	440.2089	443.8877	478.6499	341.1471	421.4244	451.8192	413.7405	-0.127	0.601196265
rno-miR-490-3p	122.9743	107.6992	146.1861	101.8544	146.8117	142.0326	125.6199	130.2329	0.052	0.601556552
rno-miR-140-3p	791.5307	904.6425	802.7283	854.7024	711.174	1025.3369	832.9672	863.7378	0.0523	0.604230744
rno-miR-338-3p	2.1021	2.7002	1.5544	3.8794	1.2429	2.994	2.1189	2.7054	0.3525	0.60513866
rno-miR-1843b-5p	82.3063	88.875	92.6709	72.0575	103.3092	98.6561	87.9507	91.3409	0.0546	0.607817683
rno-miR-450a-3p	1.617	2.3916	2.5166	1.8984	1.5354	1.6065	2.1751	1.6801	-0.3725	0.61098633
rno-miR-483-3p	1.5362	2.2373	1.4063	0.9905	1.3892	1.6065	1.7266	1.3287	-0.3779	0.614233858
rno-miR-149-5p	554.6374	510.1826	602.8789	443.3227	581.3977	531.6183	555.8996	518.7796	-0.0997	0.622251933
rno-miR-30c-5p	16375.6302	16548.3377	18098.6553	15755.1657	16679.9428	15342.7386	17007.5411	15925.949	-0.0948	0.623864855
rno-miR-144-5p	4.6085	6.3262	6.2175	6.4381	4.6793	3.5052	5.7174	4.8742	-0.2302	0.624377966
rno-miR-10a-5p	1680.3251	399.8603	1318.2657	1304.5458	1694.5491	750.7648	1132.817	1249.9532	0.142	0.625587429
rno-miR-152-5p	4.6085	3.626	6.8097	5.1175	6.1415	5.2578	5.0147	5.5056	0.1347	0.626085286
rno-miR-24-1-5p	16.8978	19.3643	18.5046	17.0033	23.1038	17.4529	18.2556	19.1867	0.0718	0.629887842
rno-miR-22-5p	86.5914	81.3144	93.189	83.1178	98.5569	85.8768	87.0316	89.1838	0.0352	0.632226976
rno-miR-501-3p	1.2128	1.1572	1.6284	1.2381	0	1.3144	1.3328	0.8508	-0.6476	0.632300558
rno-miR-214-3p	29.834	29.625	29.8294	31.7779	26.3939	34.5406	29.7628	30.9041	0.0543	0.63855669
rno-miR-10a-3p	3.3149	1.1572	2.2205	2.0635	2.1203	0.8763	2.2309	1.6867	-0.4034	0.640341718
rno-miR-672-5p	1.2936	1.6201	0.7402	0.8254	1.6085	0	1.218	0.8113	-0.5862	0.648066297
rno-miR-450a-5p	193.7189	208.6865	247.4431	187.2834	214.5878	204.9798	216.6162	202.2837	-0.0988	0.64893298
rno-miR-674-3p	42.6893	41.8144	50.9246	31.1176	63.6818	48.1962	45.1428	47.6652	0.0784	0.650938278
rno-miR-877	0	0	0.9622	0	1.1698	0.7302	0.3207	0.6333	0.9817	0.651110617
rno-miR-511-3p	0	0.8486	1.6284	1.2381	1.1698	1.0223	0.8257	1.1434	0.4696	0.663450482
rno-miR-1b	177176.4265	216714.0217	208266.2142	204655.1278	186811.0022	171621.6586	200718.8875	187695.9295	-0.0968	0.663827373
rno-miR-425-5p	31.5319	26.5391	32.42	21.2953	30.927	31.2545	30.1637	27.8256	-0.1164	0.666007335
rno-miR-708-3p	1.8596	2.2373	2.8867	2.5587	2.9245	2.6289	2.3279	2.704	0.2161	0.666135335
rno-miR-340-3p	14.7957	15.8926	19.6148	15.1048	21.4222	15.9193	16.7677	17.4821	0.0602	0.671472475
rno-miR-363-3p	10.9957	11.958	8.29	13.2064	11.625	8.5439	10.4146	11.1251	0.0952	0.675112783
rno-miR-1306-5p	1.8596	1.8516	2.2946	1.5683	1.9009	1.3875	2.0019	1.6189	-0.3064	0.678381564
rno-miR-450b-5p	159.6806	180.9902	204.9566	157.2388	212.6869	186.5776	181.8758	185.5011	0.0285	0.681110752
rno-miR-30e-5p	2934.404	2715.6246	3362.3547	2422.8812	3027.3331	3030.0054	3004.1278	2826.7399	-0.0878	0.684383465
rno-miR-201-3p	2.0213	2.083	1.4063	1.7333	1.1698	1.5335	1.8369	1.4789	-0.3127	0.686276221
rno-miR-146b-3p	1.1319	0.7715	1.4063	1.073	1.5354	1.3144	1.1032	1.3076	0.2452	0.693544908
rno-miR-7a-1-3p	2.9915	3.3174	3.2568	2.9714	2.4859	2.6289	3.1886	2.6954	-0.2424	0.694899599
rno-let-7e-5p	229.3741	287.7636	321.5354	275.6838	270.5195	303.928	279.5577	283.3771	0.0196	0.69738022
rno-miR-190a-5p	4.6085	4.0117	6.6616	4.127	3.5094	5.5499	5.0939	4.3954	-0.2128	0.697601466
rno-miR-30d-5p	16284.3495	16433.3865	18217.8247	14573.6872	20103.5505	17049.029	16978.5202	17242.0889	0.0222	0.699278865
rno-miR-598-3p	23.4468	21.3701	26.7206	24.5969	23.9081	24.6093	23.8458	24.3714	0.0315	0.702671661
rno-miR-106b-5p	11.4	11.0322	13.7674	11.1429	10.3821	11.6109	12.0665	11.0453	-0.1276	0.70290221
rno-miR-193b-3p	1.5362	1.0801	1.4804	1.2381	1.7547	1.8986	1.3656	1.6305	0.2558	0.705349331
rno-miR-199a-5p	421.5568	513.8085	522.4951	525.9453	422.2298	530.742	485.9535	492.9724	0.0207	0.705436308
rno-miR-126a-3p	30060.5412	28019.5374	30378.0669	24940.5546	33318.0648	25506.434	29486.0485	27921.6845	-0.0786	0.712162859
rno-miR-582-3p	3.9617	4.5518	6.1435	4.7048	6.3609	4.6736	4.8857	5.2464	0.1028	0.715423847
rno-miR-345-5p	8.4085	6.9434	8.8822	7.2635	7.8231	10.2234	8.078	8.4367	0.0627	0.72037129
rno-miR-210-3p	219.8337	205.9863	250.0338	169.5373	255.6775	264.4217	225.2846	229.8788	0.0291	0.720403991
rno-miR-199a-3p	1781.0654	2190.0896	2111.5937	2190.4483	1553.5133	1934.857	2027.5829	1892.9395	-0.0991	0.723714932
rno-miR-342-5p	0.9702	0	0.8142	0	1.0236	0	0.5948	0.3412	-0.8018	0.723937029
rno-miR-702-3p	5.7404	5.2461	6.5136	4.7873	7.8962	5.915	5.8334	6.1995	0.0878	0.724872774
rno-miR-184	3.6383	3.0088	4.219	2.6413	5.8491	3.5052	3.622	3.9985	0.1427	0.725176462
rno-miR-24-2-5p	333.1867	297.2529	347.8859	284.4331	399.784	309.5508	326.1085	331.256	0.0226	0.725588453
rno-let-7c-5p	2283.7965	2629.527	2789.2311	2572.6088	2539.6668	2637.4987	2567.5182	2583.2581	0.0088	0.726572891
rno-miR-3542	0	1.1572	1.2583	0.8254	1.316	1.0954	0.8052	1.0789	0.4221	0.728684689
rno-miR-218a-5p	59.5063	45.1318	60.9911	56.1272	63.9742	48.6343	55.2097	56.2452	0.0268	0.731821843
rno-miR-27b-3p	17969.0406	21360.1623	18463.1953	19897.7692	17569.7328	17108.9821	19264.1327	18192.1614	-0.0826	0.734670279
rno-miR-331-3p	14.634	12.8838	14.2855	12.9588	13.9647	16.0654	13.9344	14.3296	0.0403	0.734715606
rno-miR-25-3p	613.4969	693.873	658.0226	640.2633	728.1363	619.3938	655.1308	662.5978	0.0164	0.743269186
rno-miR-505-3p	36.3021	35.1025	36.9351	34.9144	35.0944	31.7657	36.1132	33.9248	-0.0902	0.744713766
rno-miR-98-5p	50.451	57.4756	64.4699	55.9622	51.6181	53.8921	57.4655	53.8241	-0.0944	0.745835317
rno-miR-143-5p	136.3147	137.7871	145.2239	149.2324	126.1206	146.8523	139.7752	140.7351	0.0099	0.747067062
rno-miR-499-3p	2.9106	2.4687	3.5529	2.4762	2.7783	2.4828	2.9774	2.5791	-0.2072	0.750369864
rno-miR-7b	5.7404	5.0146	5.6254	6.4381	5.2642	2.848	5.4601	4.8501	-0.1709	0.751672966
rno-miR-328a-3p	581.8842	545.748	621.2355	518.7643	637.5488	605.154	582.9559	587.1557	0.0104	0.752043846
rno-miR-1843b-3p	0	2.0059	1.2583	0.9905	2.0472	1.1684	1.0881	1.402	0.3657	0.754980719
rno-miR-486	2021.2735	2007.0935	2241.4958	1624.1409	2239.8287	2105.9534	2089.9543	1989.9743	-0.0707	0.760810259
rno-miR-181a-1-3p	18.434	24.3789	24.9442	23.6065	22.8845	22.4185	22.5857	22.9698	0.0243	0.760887356
rno-miR-6315	1.2128	0	0.9622	0.9079	1.0236	0.8763	0.725	0.9359	0.3684	0.76111007
rno-miR-26b-5p	2141.6605	2273.6413	2250.526	2211.9913	2136.812	1987.6537	2221.9426	2112.1523	-0.0731	0.762571026
rno-miR-92a-3p	625.948	607.5439	666.3866	616.5743	684.7069	498.8303	633.2928	600.0372	-0.0778	0.762700351
rno-miR-3473	2.9106	4.0117	2.7387	2.9714	3.3632	2.1907	3.2203	2.8418	-0.1804	0.771074184
rno-miR-191a-3p	4.2042	2.4687	4.145	3.4667	3.1439	5.0387	3.606	3.8831	0.1068	0.771095808
rno-miR-20b-5p	0	0.8486	0.8142	0	1.0236	0	0.5543	0.3412	-0.7	0.77156113
rno-miR-146a-3p	0.9702	1.1572	1.4804	1.073	0.8774	1.0223	1.2026	0.9909	-0.2793	0.775099129
rno-miR-22-3p	2482.5281	2382.652	2846.1511	2191.5214	2917.1512	2625.5957	2570.4437	2578.0894	0.0043	0.781224665
rno-miR-433-3p	0	0.8486	0.8142	1.4857	0	0.7302	0.5543	0.7386	0.4141	0.78304741
rno-miR-19b-3p	12.9362	13.9639	15.7659	9.9873	14.5496	15.4082	14.222	13.315	-0.0951	0.787169919
rno-miR-206-3p	329.8718	347.3994	413.3181	344.7699	355.7698	335.6206	363.5298	345.3868	-0.0739	0.792232271
rno-miR-221-5p	4.5277	5.8633	5.6994	5.5302	5.4835	5.6229	5.3635	5.5455	0.0481	0.793126136
rno-miR-466c-5p	2.183	2.7002	4.3671	3.3016	2.9245	3.5782	3.0834	3.2681	0.0839	0.794885306
rno-miR-25-5p	1.1319	0.8486	0.8882	0.9905	1.2429	0	0.9562	0.7445	-0.361	0.796085549
rno-miR-378a-5p	67.268	79.9258	74.0923	66.6924	81.0828	75.1422	73.762	74.3058	0.0106	0.800545121
rno-miR-27a-3p	3801.3686	3481.7857	3463.7597	3072.8842	4054.5031	3178.6102	3582.3047	3435.3325	-0.0604	0.800968995
rno-miR-298-5p	1.7787	0	1.3323	0.9079	1.6816	1.2414	1.037	1.277	0.3003	0.802628696
rno-miR-148b-5p	8.0042	6.5576	8.6601	5.2826	9.2854	7.0104	7.7406	7.1928	-0.1059	0.806663496
rno-miR-664-2-5p	3.5574	2.7002	2.9607	2.5587	2.1203	3.5052	3.0728	2.7281	-0.1717	0.808779979
rno-miR-130a-3p	22.8808	18.0527	22.4275	17.3334	18.4977	23.806	21.1203	19.879	-0.0874	0.81407766
rno-miR-301a-3p	0	0	0.7402	0	0	1.1684	0.2467	0.3895	0.6589	0.815147877
rno-let-7f-5p	14708.3221	17136.8259	19287.463	15853.9661	18425.9637	16630.5987	17044.2037	16970.1762	-0.0063	0.825977369
rno-miR-29b-3p	60.9616	54.3896	72.76	41.3526	55.9317	92.9602	62.7037	63.4148	0.0163	0.828889006
rno-miR-219a-1-3p	1.617	1.1572	1.1843	0.8254	1.3892	1.2414	1.3195	1.152	-0.1959	0.829950032
rno-miR-652-3p	57.8084	53.0781	56.2539	56.7876	50.0827	52.0665	55.7135	52.9789	-0.0726	0.832311483
rno-miR-203a-3p	30.4808	28.5449	29.6073	30.7874	26.1746	27.0921	29.5443	28.018	-0.0765	0.832494402
rno-miR-298-3p	2.183	1.3115	1.8505	1.6508	1.5354	1.5335	1.7817	1.5732	-0.1796	0.833554253
rno-let-7g-5p	11627.8205	12584.7601	13641.4961	11868.2713	11975.0961	12410.367	12618.0256	12084.5781	-0.0623	0.834859277
rno-miR-384-3p	0.8894	0.7715	0	1.073	0	1.0954	0.5536	0.7228	0.3848	0.838942051
rno-miR-499-5p	5257.5749	5348.3147	5855.9567	4905.1086	6000.1967	4915.0597	5487.2821	5273.455	-0.0573	0.839085017
rno-miR-532-3p	5.983	6.0947	5.6994	4.7873	6.9458	6.5722	5.9257	6.1018	0.0422	0.839838903
rno-miR-181b-1-3p	0	1.4658	0	0	0	0.9493	0.4886	0.3164	-0.6269	0.844853369
rno-miR-99a-3p	2.9915	2.2373	4.219	3.054	2.3396	3.067	3.1493	2.8202	-0.1592	0.845907618
rno-miR-3585-3p	5.2553	3.7031	3.997	4.7873	4.1675	4.4545	4.3185	4.4698	0.0497	0.848123645
rno-miR-374-5p	168.0083	186.5449	190.7451	187.1183	171.3047	183.1454	181.7661	180.5228	-0.0099	0.852668939
rno-miR-152-3p	920.0837	950.3143	957.2785	1001.8713	901.6343	902.3637	942.5588	935.2898	-0.0112	0.856916646
rno-miR-215	1.7787	1.3115	1.7764	1.5683	1.8278	1.8256	1.6222	1.7406	0.1016	0.857537045
rno-miR-125b-5p	2446.226	2667.0983	2642.5268	2659.7712	2206.1235	2560.896	2585.2837	2475.5969	-0.0625	0.857721017
rno-miR-547-3p	18.2723	26.0762	20.429	18.6541	25.0779	18.2561	21.5925	20.6627	-0.0635	0.862685345
rno-miR-221-3p	70.4212	67.1191	80.4579	77.4226	63.5355	66.8174	72.6661	69.2585	-0.0693	0.864453843
rno-miR-674-5p	7.5191	5.7861	8.9562	7.7588	7.0189	7.5215	7.4205	7.4331	0.0024	0.868343908
rno-miR-130b-5p	0	0.7715	0	1.073	0	0	0.2572	0.3577	0.4759	0.869831391
rno-miR-30c-2-3p	199.7018	198.1943	221.0926	205.9375	211.517	195.5596	206.3296	204.338	-0.014	0.872114247
rno-miR-542-3p	38.8085	43.9746	48.0379	40.2796	44.5261	45.3482	43.607	43.3846	-0.0074	0.873846917
rno-miR-32-5p	12.6127	12.1895	16.8022	11.1429	15.8656	12.4872	13.8681	13.1652	-0.075	0.874087437
rno-miR-223-5p	0	1.1572	2.4426	1.3206	1.4623	1.1684	1.1999	1.3171	0.1345	0.875602682
rno-let-7f-1-3p	11.9659	9.9521	11.8429	10.6477	12.0637	11.1727	11.2536	11.2947	0.0053	0.879561526
rno-let-7b-5p	922.6709	1060.4823	1117.4541	968.8553	952.2288	1059.8045	1033.5358	993.6295	-0.0568	0.879873231
rno-miR-208a-3p	155.0721	136.0127	156.7707	110.7688	176.4226	145.1727	149.2852	144.1214	-0.0508	0.881699139
rno-miR-324-5p	1.1319	0.9258	1.0363	1.2381	0.7311	0.7302	1.0313	0.8998	-0.1968	0.882454339
rno-miR-301a-5p	4.366	3.3945	4.219	3.3841	4.4599	3.3591	3.9932	3.7344	-0.0967	0.886806225
rno-miR-15b-3p	2.7489	2.3145	2.2205	2.2286	2.0472	2.4098	2.428	2.2285	-0.1237	0.887673956
rno-miR-210-5p	0.9702	0	0	0	0	1.3875	0.3234	0.4625	0.5161	0.891161762
rno-miR-203b-3p	2.2638	1.7744	1.6284	1.4857	1.9009	1.7526	1.8889	1.7131	-0.1409	0.892788509
rno-miR-384-5p	1.0511	0.9258	1.3323	1.3206	0	1.4605	1.1031	0.927	-0.2509	0.900551975
rno-miR-6215	36.3829	15.3525	14.2115	34.3367	13.9647	13.5826	21.9823	20.628	-0.0917	0.906779185
rno-miR-30b-3p	18.6766	15.8154	18.2085	16.508	20.2524	15.7733	17.5668	17.5112	-0.0046	0.909049619
rno-miR-212-5p	1.6979	1.1572	1.7024	1.3206	1.7547	1.6796	1.5192	1.585	0.0612	0.911389176
rno-miR-30d-3p	20.2936	19.4414	20.9472	20.0572	21.1298	18.9864	20.2274	20.0578	-0.0121	0.911538953
rno-miR-26a-5p	22951.0755	23014.7646	24043.1379	23074.2412	23639.899	21056.1752	23336.326	22590.1051	-0.0469	0.917320712
rno-miR-452-3p	0	0.9258	0.9622	0.9905	0	1.0954	0.6293	0.6953	0.1439	0.917966828
rno-miR-874-3p	5.0936	4.7832	4.8112	4.6222	4.0212	6.2071	4.896	4.9502	0.0159	0.920057895
rno-miR-330-3p	3.1532	2.623	3.2568	1.981	3.5826	2.921	3.011	2.8282	-0.0904	0.920236479
rno-miR-222-3p	20.8595	18.5928	17.6904	20.8826	17.5472	16.5766	19.0476	18.3355	-0.055	0.92549059
rno-miR-92b-3p	2.2638	2.083	2.5166	1.981	2.4859	2.5559	2.2878	2.3409	0.0331	0.930789737
rno-miR-93-3p	0	0.7715	0.7402	0.8254	0.8042	0	0.5039	0.5432	0.1083	0.931509054
rno-miR-362-3p	3.8	4.166	3.923	4.8699	2.4127	3.8703	3.963	3.7176	-0.0922	0.93497373
rno-miR-100-3p	0	0.9258	1.2583	0	0.9505	0.9493	0.728	0.6333	-0.201	0.944043318
rno-miR-497-5p	16.4936	20.5215	20.7991	19.7271	18.059	19.2054	19.2714	18.9972	-0.0207	0.945403239
rno-miR-145-3p	266.9698	317.3115	318.4267	287.8998	304.6635	283.7732	300.9027	292.1122	-0.0428	0.947325819
rno-miR-3102	5.0128	3.3174	4.2931	4.4572	3.6557	4.5275	4.2078	4.2135	0.002	0.949439406
rno-miR-23b-3p	2016.3416	2230.4382	2020.9213	2124.9115	2019.5381	2017.2287	2089.2337	2053.8928	-0.0246	0.957487102
rno-miR-3559-5p	22.9617	22.373	21.0952	21.1303	22.5189	21.9073	22.1433	21.8522	-0.0191	0.964344746
rno-let-7i-3p	5.2553	3.626	4.9592	3.9619	4.3868	4.8926	4.6135	4.4138	-0.0638	0.965599247
rno-miR-33-5p	0.8085	0	0.8142	0.8254	0.8774	0	0.5409	0.5676	0.0695	0.966757564
rno-miR-23b-5p	1.6979	1.0029	1.1103	1.5683	1.0236	0.9493	1.2704	1.1804	-0.106	0.967269362
rno-miR-500-3p	0	1.0801	0	0	1.0236	0	0.36	0.3412	-0.0774	0.969485106
rno-miR-17-1-3p	0	0.9258	1.1103	0	1.0967	0.8033	0.6787	0.6333	-0.0999	0.970494933
rno-miR-27b-5p	10.0255	8.7178	9.9925	8.9969	9.5779	9.2741	9.5786	9.283	-0.0452	0.973048494
rno-miR-3585-5p	1.9404	2.7002	2.8127	2.3937	2.1203	2.6289	2.4844	2.381	-0.0613	0.978293149
rno-miR-1839-3p	5.5787	5.8633	6.7357	5.0349	5.4104	7.4485	6.0592	5.9646	-0.0227	0.984358605
rno-miR-125b-2-3p	98.3147	100.6787	111.2495	93.1052	101.1889	108.0032	103.4143	100.7658	-0.0374	0.986074601
rno-miR-1-3p	57007.4318	65449.6399	76126.0309	65717.4119	65788.6723	61839.0416	66194.3675	64448.3753	-0.0386	0.995525626
rno-miR-145-5p	979.1857	1237.9237	1154.9073	1051.2303	1037.8446	1207.0949	1124.0056	1098.7233	-0.0328	0.997724125
rno-miR-6314	1.4553	1.7744	1.5544	1.4857	2.0472	1.2414	1.5947	1.5914	-0.003	1
rno-miR-190b-5p	0.8085	1.1572	1.0363	1.2381	0.8042	0.8033	1.0007	0.9485	-0.0773	1
rno-miR-541-3p	0	0	0	0	0	0	0	0	0	1
rno-miR-410-3p	0	0	0	0	0	0	0	0	0	1
rno-miR-153-3p	0	0	0	0	0	0	0	0	0	1
rno-miR-673-5p	0	0	0	0	0	0	0	0	0	1
rno-miR-129-5p	7.1149	4.7061	6.7357	4.5397	5.0448	8.5439	6.1856	6.0428	-0.0337	1
rno-miR-742-3p	0	0	0	0	0	0	0	0	0	1
rno-miR-34c-3p	0	0	0	0	0	0	0	0	0	1
rno-miR-290	0	0	0	0	0	0	0	0	0	1
rno-miR-489-3p	0	0	0	0	0	0	0	0	0	1
rno-miR-666-5p	0	0	0	0	0	0	0	0	0	1
rno-miR-3556a	0	0	0	0	0	0	0	0	0	1
rno-miR-873-5p	0	0	0	0	0	0	0	0	0	1
rno-miR-489-5p	0	0	0	0	0	0	0	0	0	1
rno-miR-291a-3p	0	0	0	0	0	0	0	0	0	1
rno-miR-218a-2-3p	0	0	0	0	0	0	0	0	0	1
rno-miR-3573-3p	0	0	0	0	0	0	0	0	0	1
rno-miR-3584-3p	0	0	0	0	0	0	0	0	0	1
rno-miR-211-3p	0	0	0	0	0	0	0	0	0	1
rno-miR-138-1-3p	0	0	0	0	0	0	0	0	0	1
rno-miR-1224	0	0	0	0	0	0	0	0	0	1
rno-miR-3556b	0	0	0	0	0	0	0	0	0	1
rno-miR-219a-2-3p	0	0	0	0	0	0	0	0	0	1
rno-miR-383-5p	0	0	0	0	0	0	0	0	0	1
rno-miR-3586-5p	0	0	0	0	0	0	0	0	0	1
rno-miR-678	0	0	0	0	0	0	0	0	0	1
rno-miR-1298	0	0	0	0	0	0	0	0	0	1
rno-miR-3084a-5p	0	0	0	0	0	0	0	0	0	1
rno-miR-3075	0	0	0	0	0	0	0	0	0	1
rno-miR-344a-3p	0	0	0	0	0	0	0	0	0	1
rno-miR-107-5p	0	0	0	0	0	0	0	0	0	1
rno-miR-501-5p	0	0	0	0	0	0	0	0	0	1
rno-miR-3120	0	0	0	0	0	0	0	0	0	1
rno-miR-3573-5p	0	0	0	0	0	0	0	0	0	1
rno-miR-34a-3p	0	0	0	0	0	0	0	0	0	1
rno-miR-3593-5p	0	0	0	0	0	0	0	0	0	1
rno-miR-329-3p	0	0	0	0	0	0	0	0	0	1
rno-miR-668	0	0	0	0	0	0	0	0	0	1
rno-let-7a-2-3p	0	0	0	0	0	0	0	0	0	1
rno-miR-3594-3p	0	0	0	0	0	0	0	0	0	1
rno-miR-540-5p	0	0	0	0	0	0	0	0	0	1
rno-miR-3558-3p	0	0	0	0	0	0	0	0	0	1
rno-miR-134-3p	0	0	0	0	0	0	0	0	0	1
rno-miR-92a-2-5p	0	0	0	0	0	0	0	0	0	1
rno-miR-328b-3p	0	0	0	0	0	0	0	0	0	1
rno-miR-3583-3p	0	0	0	0	0	0	0	0	0	1
rno-miR-299a-3p	0	0	0	0	0	0	0	0	0	1
rno-miR-1956-3p	0	0	0	0	0	0	0	0	0	1
rno-miR-6316	0	0	0	0	0	0	0	0	0	1
rno-miR-3587	0	0	0	0	0	0	0	0	0	1
rno-miR-878	0	0	0	0	0	0	0	0	0	1
rno-miR-293-5p	0	0	0	0	0	0	0	0	0	1
rno-miR-672-3p	0	0	0	0	0	0	0	0	0	1
rno-miR-203a-5p	0	0	0	0	0	0	0	0	0	1
rno-miR-758-5p	0	0	0	0	0	0	0	0	0	1
rno-miR-3557-5p	0	0	0	0	0	0	0	0	0	1
rno-miR-185-3p	0	0	0	0	0	0	0	0	0	1
rno-miR-135b-5p	0	0	0	0	0	0	0	0	0	1
rno-miR-101a-5p	0	0	0	0	0	0	0	0	0	1
rno-miR-188-5p	0	0	0	0	0	0	0	0	0	1
rno-miR-347	0	0	0	0	0	0	0	0	0	1
rno-miR-770-3p	0	0	0	0	0	0	0	0	0	1
rno-miR-376b-5p	0	0	0	0	0	0	0	0	0	1
rno-miR-879-5p	0	0	0	0	0	0	0	0	0	1
rno-miR-3575	0	0	0	0	0	0	0	0	0	1
rno-miR-875	0	0	0	0	0	0	0	0	0	1
rno-miR-3560	0	0	0	0	0	0	0	0	0	1
rno-miR-20a-3p	0	0	0	0	0	0	0	0	0	1
rno-miR-292-3p	0	0	0	0	0	0	0	0	0	1
rno-miR-129-2-3p	0	0	0	0	0	0	0	0	0	1
rno-miR-615	0	0	0	0	0	0	0	0	0	1
rno-miR-186-3p	0	0	0	0	0	0	0	0	0	1
rno-miR-291b	0	0	0	0	0	0	0	0	0	1
rno-miR-370-5p	0	0	0	0	0	0	0	0	0	1
rno-miR-494-3p	0	0	0	0	0	0	0	0	0	1
rno-miR-212-3p	0	0	0	0	0	0	0	0	0	1
rno-miR-19b-2-5p	0	0	0	0	0	0	0	0	0	1
rno-miR-377-5p	0	0	0	0	0	0	0	0	0	1
rno-miR-741-5p	0	0	0	0	0	0	0	0	0	1
rno-miR-369-5p	0	0	0	0	0	0	0	0	0	1
rno-miR-6216	0	0	0	0	0	0	0	0	0	1
rno-miR-196a-5p	0	0	0	0	0	0	0	0	0	1
rno-miR-764-3p	0	0	0	0	0	0	0	0	0	1
rno-miR-6320	0	0	0	0	0	0	0	0	0	1
rno-miR-421-5p	0	0	0	0	0	0	0	0	0	1
rno-miR-433-5p	0	0	0	0	0	0	0	0	0	1
rno-miR-196c-3p	0	0	0	0	0	0	0	0	0	1
rno-miR-466b-2-3p	0	0	0	0	0	0	0	0	0	1
rno-miR-200b-5p	0	0	0	0	0	0	0	0	0	1
rno-miR-188-3p	0	0	0	0	0	0	0	0	0	1
rno-miR-196c-5p	0	0	0	0	0	0	0	0	0	1
rno-miR-31a-3p	0	0	0	0	0	0	0	0	0	1
rno-miR-124-5p	0	0	0	0	0	0	0	0	0	1
rno-miR-344g	0	0	0	0	0	0	0	0	0	1
rno-miR-802-3p	0	0	0	0	0	0	0	0	0	1
rno-miR-3550	0	0	0	0	0	0	0	0	0	1
rno-let-7c-1-3p	3.6383	3.1631	4.219	4.127	3.8019	2.848	3.6735	3.5923	-0.0322	1
rno-miR-31b	0	0	0	0	0	0	0	0	0	1
rno-miR-3541	0	0	0	0	0	0	0	0	0	1
rno-miR-628	0	0	0	0	0	0	0	0	0	1
rno-miR-1956-5p	0	0	0	0	0	0	0	0	0	1
rno-miR-5132-3p	0	0	0	0	0	0	0	0	0	1
rno-miR-3547	0	0	0	0	0	0	0	0	0	1
rno-miR-3064-3p	0	0	0	0	0	0	0	0	0	1
rno-miR-449a-3p	0	0	0	0	0	0	0	0	0	1
rno-miR-187-5p	0	0	0	0	0	0	0	0	0	1
rno-miR-330-5p	9.4596	6.5576	8.5861	8.254	7.6769	7.9597	8.2011	7.9635	-0.0424	1
rno-miR-3551-3p	0	0	0	0	0	0	0	0	0	1
rno-miR-667-3p	0	0	0	0	0	0	0	0	0	1
rno-miR-296-5p	0	0	0	0	0	0	0	0	0	1
rno-miR-192-3p	0	0	0	0	0	0	0	0	0	1
rno-miR-217-3p	0	0	0	0	0	0	0	0	0	1
rno-miR-1247-3p	0	0	0	0	0	0	0	0	0	1
rno-miR-9b-3p	0	0	0	0	0	0	0	0	0	1
rno-miR-679	0	0	0	0	0	0	0	0	0	1
rno-miR-219b	0	0	0	0	0	0	0	0	0	1
rno-miR-448-3p	0	0	0	0	0	0	0	0	0	1
rno-miR-880-5p	0	0	0	0	0	0	0	0	0	1
rno-miR-3085	0	0	0	0	0	0	0	0	0	1
rno-miR-883-5p	0	0	0	0	0	0	0	0	0	1
rno-miR-103-2-5p	0	0	0	0	0	0	0	0	0	1
rno-miR-377-3p	0	0	0	0	0	0	0	0	0	1
rno-miR-497-3p	0	0	0	0	0	0	0	0	0	1
rno-miR-664-1-5p	0	0	0	0	0	0	0	0	0	1
rno-miR-344i	0	0	0	0	0	0	0	0	0	1
rno-miR-329-5p	0	0	0	0	0	0	0	0	0	1
rno-miR-540-3p	0	0	0	0	0	0	0	0	0	1
rno-miR-336-5p	0	0	0	0	0	0	0	0	0	1
rno-miR-770-5p	0	0	0	0	0	0	0	0	0	1
rno-miR-20b-3p	0	0	0	0	0	0	0	0	0	1
rno-miR-451-3p	0	0	0	0	0	0	0	0	0	1
rno-miR-466c-3p	0	0	0	0	0	0	0	0	0	1
rno-miR-206-5p	0	0	0	0	0	0	0	0	0	1
rno-miR-874-5p	0	0	0	0	0	0	0	0	0	1
rno-miR-759	0	0	0	0	0	0	0	0	0	1
rno-miR-500-5p	0	0	0	0	0	0	0	0	0	1
rno-miR-34b-5p	0	0	0	0	0	0	0	0	0	1
rno-miR-653-5p	0	0	0	0	0	0	0	0	0	1
rno-miR-409b	0	0	0	0	0	0	0	0	0	1
rno-miR-702-5p	0	0	0	0	0	0	0	0	0	1
rno-miR-871-5p	0	0	0	0	0	0	0	0	0	1
rno-miR-802-5p	0	0	0	0	0	0	0	0	0	1
rno-miR-3552	0	0	0	0	0	0	0	0	0	1
rno-miR-128-2-5p	0	0	0	0	0	0	0	0	0	1
rno-miR-6332	0	0	0	0	0	0	0	0	0	1
rno-miR-466b-5p	0	0	0	0	0	0	0	0	0	1
rno-miR-879-3p	0	0	0	0	0	0	0	0	0	1
rno-miR-137-5p	0	0	0	0	0	0	0	0	0	1
rno-miR-760-5p	0	0	0	0	0	0	0	0	0	1
rno-miR-126b	0	0	0	0	0	0	0	0	0	1
rno-miR-154-5p	0	0	0	0	0	0	0	0	0	1
rno-miR-202-3p	0	0	0	0	0	0	0	0	0	1
rno-miR-352	0	1.0029	0	0	0	0.8763	0.3343	0.2921	-0.1947	1
rno-miR-539-5p	0	0	0	0	0	0	0	0	0	1
rno-miR-3558-5p	0	0	0	0	0	0	0	0	0	1
rno-miR-667-5p	0	0	0	0	0	0	0	0	0	1
rno-miR-6321	0	0	0	0	0	0	0	0	0	1
rno-miR-6331	0	0	0	0	0	0	0	0	0	1
rno-miR-18a-3p	0	0	0	0	0	0	0	0	0	1
rno-miR-598-5p	0	0	0	0	0	0	0	0	0	1
rno-miR-375-5p	0	0	0	0	0	0	0	0	0	1
rno-miR-6334	0	0	0	0	0	0	0	0	0	1
rno-miR-3580-3p	0	0	0	0	0	0	0	0	0	1
rno-miR-124-3p	0	0	0	0	0	0	0	0	0	1
rno-miR-154-3p	0	0	0	0	0	0	0	0	0	1
rno-miR-3592	0	0	0	0	0	0	0	0	0	1
rno-miR-3583-5p	0	0	0	0	0	0	0	0	0	1
rno-miR-666-3p	0	0	0	0	0	0	0	0	0	1
rno-miR-205	0	0	0	0	0	0	0	0	0	1
rno-miR-183-3p	0	0	0	0	0	0	0	0	0	1
rno-miR-3593-3p	0	0	0	0	0	0	0	0	0	1
rno-miR-935	0	0	0	0	0	0	0	0	0	1
rno-miR-153-5p	0	0	0	0	0	0	0	0	0	1
rno-miR-29b-1-5p	0	0	0	0	0	0	0	0	0	1
rno-miR-3588	0	0	0	0	0	0	0	0	0	1
rno-miR-101b-5p	0	0	0	0	0	0	0	0	0	1
rno-miR-122-3p	0	0	0	0	0	0	0	0	0	1
rno-miR-466b-4-3p	0	0	0	0	0	0	0	0	0	1
rno-miR-3596c	0	0	0	0	0	0	0	0	0	1
rno-miR-673-3p	0	0	0	0	0	0	0	0	0	1
rno-miR-3568	0	0	0	0	0	0	0	0	0	1
rno-miR-543-5p	0	0	0	0	0	0	0	0	0	1
rno-miR-181d-3p	0	0	0	0	0	0	0	0	0	1
rno-miR-218a-1-3p	0	0	0	0	0	0	0	0	0	1
rno-miR-376b-3p	0	0	0	0	0	0	0	0	0	1
rno-miR-466d	0	0	0	0	0	0	0	0	0	1
rno-miR-429	0	0	0	0	0	0	0	0	0	1
rno-miR-299b-5p	0	0	0	0	0	0	0	0	0	1
rno-miR-758-3p	0	0	0	0	0	0	0	0	0	1
rno-miR-632	0	0	0	0	0	0	0	0	0	1
rno-miR-344b-3p	0	0	0	0	0	0	0	0	0	1
rno-miR-344b-5p	0	0	0	0	0	0	0	0	0	1
rno-miR-6323	0	0	0	0	0	0	0	0	0	1
rno-miR-568	0	0	0	0	0	0	0	0	0	1
rno-miR-876	0	0	0	0	0	0	0	0	0	1
rno-miR-496-5p	0	0	0	0	0	0	0	0	0	1
rno-miR-463-3p	0	0	0	0	0	0	0	0	0	1
rno-miR-3074	0	0	0	0	0	0	0	0	0	1
rno-miR-487b-5p	0	0	0	0	0	0	0	0	0	1
rno-miR-141-5p	0	0	0	0	0	0	0	0	0	1
rno-miR-222-5p	0	0	0	0	0	0	0	0	0	1
rno-miR-155-3p	0	0	0	0	0	0	0	0	0	1
rno-miR-216b-3p	0	0	0	0	0	0	0	0	0	1
rno-miR-3566	0	0	0	0	0	0	0	0	0	1
rno-miR-1188-5p	0	0	0	0	0	0	0	0	0	1
rno-miR-6322	0	0	0	0	0	0	0	0	0	1
rno-miR-465-3p	0	0	0	0	0	0	0	0	0	1
rno-miR-301b-5p	0	0	0	0	0	0	0	0	0	1
rno-miR-336-3p	0	0	0	0	0	0	0	0	0	1
rno-miR-344b-1-3p	0	0	0	0	0	0	0	0	0	1
rno-miR-3084a-3p	0	0	0	0	0	0	0	0	0	1
rno-miR-1249	0	0	0	0	0	0	0	0	0	1
rno-miR-592	0	0	0	0	0	0	0	0	0	1
rno-miR-376a-3p	0	0	0	0	0	0	0	0	0	1
rno-miR-3562	0	0	0	0	0	0	0	0	0	1
rno-miR-105	0	0	0	0	0	0	0	0	0	1
rno-miR-3579	0	0	0	0	0	0	0	0	0	1
rno-miR-3596b	0	0	0	0	0	0	0	0	0	1
rno-miR-675-5p	0	0	0	0	0	0	0	0	0	1
rno-miR-3543	0	0	0	0	0	0	0	0	0	1
rno-miR-133c	0	0	0	0	0	0	0	0	0	1
rno-miR-6330	0	0	0	0	0	0	0	0	0	1
rno-miR-327	0	0	0	0	0	0	0	0	0	1
rno-miR-138-5p	0	0	0	0	0	0	0	0	0	1
rno-miR-138-2-3p	0	0	0	0	0	0	0	0	0	1
rno-miR-207	0	0	0	0	0	0	0	0	0	1
rno-miR-3570	0	0	0	0	0	0	0	0	0	1
rno-miR-216b-5p	0	0	0	0	0	0	0	0	0	1
rno-miR-551b-5p	0	0	0	0	0	0	0	0	0	1
rno-miR-3590-5p	0	0	0	0	0	0	0	0	0	1
rno-miR-291a-5p	0	0	0	0	0	0	0	0	0	1
rno-miR-496-3p	0	0	0	0	0	0	0	0	0	1
rno-miR-135a-5p	0	0	0	0	0	0	0	0	0	1
rno-miR-7a-2-3p	0	0	0	0	0	0	0	0	0	1
rno-miR-191b	0	0	0	0	0	0	0	0	0	1
rno-miR-742-5p	0	0	0	0	0	0	0	0	0	1
rno-miR-103-1-5p	0	0	0	0	0	0	0	0	0	1
rno-miR-3557-3p	0	0	0	0	0	0	0	0	0	1
rno-miR-297	0	0	0	0	0	0	0	0	0	1
rno-miR-351-3p	0	0	0	0	0	0	0	0	0	1
rno-miR-3590-3p	0	0	0	0	0	0	0	0	0	1
rno-miR-29a-5p	0	0	0	0	0	0	0	0	0	1
rno-miR-32-3p	0	0	0	0	0	0	0	0	0	1
rno-miR-711	0	0	0	0	0	0	0	0	0	1
rno-miR-5132-5p	0	0	0	0	0	0	0	0	0	1
rno-miR-133b-5p	0	0	0	0	0	0	0	0	0	1
rno-miR-1193-3p	0	0	0	0	0	0	0	0	0	1
rno-let-7g-3p	0	0	0	0	0	0	0	0	0	1
rno-miR-465-5p	0	0	0	0	0	0	0	0	0	1
rno-miR-23a-5p	0	0	0	0	0	0	0	0	0	1
rno-miR-224-3p	0	0	0	0	0	0	0	0	0	1
rno-miR-542-5p	0	0	0	0	0	0	0	0	0	1
rno-miR-128-1-5p	0	0	0	0	0	0	0	0	0	1
rno-miR-675-3p	0	0	0	0	0	0	0	0	0	1
rno-miR-544-5p	0	0	0	0	0	0	0	0	0	1
rno-miR-130b-3p	0	0	0	0	0	0	0	0	0	1
rno-miR-376c-5p	0	0	0	0	0	0	0	0	0	1
rno-miR-380-3p	0	0	0	0	0	0	0	0	0	1
rno-miR-19b-1-5p	0	0	0	0	0	0	0	0	0	1
rno-miR-293-3p	0	0	0	0	0	0	0	0	0	1
rno-miR-294	0	0	0	0	0	0	0	0	0	1
rno-miR-3065-5p	0	0	0	0	0	0	0	0	0	1
rno-miR-299b-3p	0	0	0	0	0	0	0	0	0	1
rno-miR-204-3p	0	0	0	0	0	0	0	0	0	1
rno-miR-449a-5p	0	0	0	0	0	0	0	0	0	1
rno-miR-412-3p	0	0	0	0	0	0	0	0	0	1
rno-miR-488-5p	0	0	0	0	0	0	0	0	0	1
rno-miR-1193-5p	0	0	0	0	0	0	0	0	0	1
rno-miR-410-5p	0	0	0	0	0	0	0	0	0	1
rno-miR-3596d	0	0	0	0	0	0	0	0	0	1
rno-miR-125a-3p	2.4255	2.623	3.5529	2.8064	2.6321	2.994	2.8671	2.8108	-0.0286	1
rno-miR-6326	0	0	0	0	0	0	0	0	0	1
rno-miR-135a-3p	0	0	0	0	0	0	0	0	0	1
rno-miR-381-3p	0	0	0	0	0	0	0	0	0	1
rno-miR-2985	0	0	0	0	0	0	0	0	0	1
rno-miR-292-5p	0	0	0	0	0	0	0	0	0	1
rno-miR-196b-3p	0	0	0	0	0	0	0	0	0	1
rno-miR-3595	0	0	0	0	0	0	0	0	0	1
rno-miR-3065-3p	0	0	0	0	0	0	0	0	0	1
rno-miR-544-3p	0	0	0	0	0	0	0	0	0	1
rno-miR-449c-3p	0	0	0	0	0	0	0	0	0	1
rno-miR-1912-3p	0	0	0	0	0	0	0	0	0	1
rno-miR-3084d	0	0	0	0	0	0	0	0	0	1
rno-miR-3572	0	0	0	0	0	0	0	0	0	1
rno-miR-6333	0	0	0	0	0	0	0	0	0	1
rno-miR-665	0	0	0	0	0	0	0	0	0	1
rno-miR-380-5p	0	0	0	0	0	0	0	0	0	1
rno-miR-137-3p	0	0	0	0	0	0	0	0	0	1
rno-miR-15a-3p	0	0	0	0	0	0	0	0	0	1
rno-miR-449c-5p	0	0	0	0	0	0	0	0	0	1
rno-miR-3596a	0	0	0	0	0	0	0	0	0	1
rno-miR-3589	0	0	0	0	0	0	0	0	0	1
rno-miR-3099	0	0	0	0	0	0	0	0	0	1
rno-miR-193a-3p	0	0	0	0	0	0	0	0	0	1
rno-miR-190b-3p	0	0	0	0	0	0	0	0	0	1
rno-miR-92b-5p	0	0	0	0	0	0	0	0	0	1
rno-miR-6317	0	0	0	0	0	0	0	0	0	1
rno-miR-6325	0	0	0	0	0	0	0	0	0	1
rno-miR-3591	0	0	0	0	0	0	0	0	0	1
rno-miR-3576	0	0	0	0	0	0	0	0	0	1
rno-miR-7578	0	0	0	0	0	0	0	0	0	1
rno-miR-3561-3p	0	0	0	0	0	0	0	0	0	1
rno-miR-431	0	0	0	0	0	0	0	0	0	1
rno-miR-3569	0	0	0	0	0	0	0	0	0	1
rno-miR-383-3p	0	0	0	0	0	0	0	0	0	1
rno-miR-1896	0	0	0	0	0	0	0	0	0	1
rno-miR-98-3p	2.0213	0.8486	1.4063	1.4857	1.2429	1.4605	1.4254	1.3964	-0.0297	1
rno-miR-135b-3p	0	0	0	0	0	0	0	0	0	1
rno-miR-200c-5p	0	0	0	0	0	0	0	0	0	1
rno-miR-760-3p	3.5574	3.626	5.8474	3.054	5.776	3.7973	4.3436	4.2091	-0.0454	1
rno-miR-873-3p	0	0	0	0	0	0	0	0	0	1
rno-miR-343	0	0	0	0	0	0	0	0	0	1
rno-miR-196b-5p	0	0	0	0	0	0	0	0	0	1
rno-miR-1297	0	0	0	0	0	0	0	0	0	1
rno-miR-129-1-3p	0	0	0	0	0	0	0	0	0	1
rno-miR-1247-5p	0	0	0	0	0	0	0	0	0	1
rno-miR-3594-5p	0	0	0	0	0	0	0	0	0	1
rno-miR-762	0	0	0	0	0	0	0	0	0	1
rno-miR-471-3p	0	0	0	0	0	0	0	0	0	1
rno-miR-323-5p	0	0	0	0	0	0	0	0	0	1
rno-miR-3084b-3p	0	0	0	0	0	0	0	0	0	1
rno-miR-208b-5p	0	0	0	0	0	0	0	0	0	1
rno-miR-33-3p	0	0	0	0	0	0	0	0	0	1
rno-miR-3553	0	0	0	0	0	0	0	0	0	1
rno-miR-463-5p	0	0	0	0	0	0	0	0	0	1
rno-miR-883-3p	0	0	0	0	0	0	0	0	0	1
rno-miR-328a-5p	0	0	0	0	0	0	0	0	0	1
rno-miR-881-5p	0	0	0	0	0	0	0	0	0	1
rno-miR-1912-5p	0	0	0	0	0	0	0	0	0	1
rno-miR-331-5p	0	0	0	0	0	0	0	0	0	1
rno-miR-3551-5p	0	0	0	0	0	0	0	0	0	1
rno-miR-295-5p	0	0	0	0	0	0	0	0	0	1
rno-miR-3084b-5p	0	0	0	0	0	0	0	0	0	1
rno-miR-365-5p	0	0	0	0	0	0	0	0	0	1
rno-miR-190a-3p	0	0	0	0	0	0	0	0	0	1
rno-miR-326-5p	0	0	0	0	0	0	0	0	0	1
rno-miR-1188-3p	0	0	0	0	0	0	0	0	0	1
rno-miR-494-5p	0	0	0	0	0	0	0	0	0	1
rno-miR-509-5p	0	0	0	0	0	0	0	0	0	1
rno-miR-6318	0	0	0	0	0	0	0	0	0	1
rno-miR-880-3p	0	0	0	0	0	0	0	0	0	1
rno-miR-18a-5p	0	0	0	0	0	0	0	0	0	1
rno-miR-301b-3p	0	0	0	0	0	0	0	0	0	1
rno-miR-1199-3p	0	0	0	0	0	0	0	0	0	1
rno-miR-3564	0	0	0	0	0	0	0	0	0	1
rno-miR-412-5p	0	0	0	0	0	0	0	0	0	1
rno-miR-1-5p	0	0	0	0	0	0	0	0	0	1
rno-miR-337-3p	0	0	0	0	0	0	0	0	0	1
rno-miR-3574	0	0	0	0	0	0	0	0	0	1
rno-miR-653-3p	0	0	0	0	0	0	0	0	0	1
rno-miR-483-5p	0	0	0	0	0	0	0	0	0	1
rno-miR-3084c-5p	0	0	0	0	0	0	0	0	0	1
rno-miR-10b-3p	0	0	0	0	0	0	0	0	0	1
rno-miR-466b-3p	0	0	0	0	0	0	0	0	0	1
rno-miR-764-5p	0	0	0	0	0	0	0	0	0	1
rno-miR-216a-5p	0	0	0	0	0	0	0	0	0	1
rno-miR-3580-5p	0	0	0	0	0	0	0	0	0	1
rno-miR-3064-5p	0	0	0	0	0	0	0	0	0	1
rno-miR-149-3p	0	0	0	0	0	0	0	0	0	1
rno-miR-349	0	0	0	0	0	0	0	0	0	1
rno-miR-1199-5p	0	0	0	0	0	0	0	0	0	1
rno-miR-3571	0	0	0	0	0	0	0	0	0	1
rno-miR-376a-5p	0	0	0	0	0	0	0	0	0	1
rno-miR-200a-5p	0	0	0	0	0	0	0	0	0	1
rno-miR-218b	0	0	0	0	0	0	0	0	0	1
rno-miR-3072	0	0	0	0	0	0	0	0	0	1
rno-miR-3544	0	0	0	0	0	0	0	0	0	1
rno-miR-1949	0	0	0	0	0	0	0	0	0	1
rno-miR-448-5p	0	0	0	0	0	0	0	0	0	1
rno-miR-3586-3p	0	0	0	0	0	0	0	0	0	1
rno-miR-3561-5p	0	0	0	0	0	0	0	0	0	1
rno-miR-3084c-3p	0	0	0	0	0	0	0	0	0	1
rno-miR-92a-1-5p	0	0	0	0	0	0	0	0	0	1
rno-miR-214-5p	0	0	0	0	0	0	0	0	0	1
rno-miR-485-5p	0	0	0	0	0	0	0	0	0	1
rno-miR-3546	0	0	0	0	0	0	0	0	0	1
rno-miR-299a-5p	0	0	0	0	0	0	0	0	0	1
rno-miR-96-3p	0	0	0	0	0	0	0	0	0	1
rno-miR-203b-5p	0	0	0	0	0	0	0	0	0	1
rno-miR-381-5p	0	0	0	0	0	0	0	0	0	1
rno-miR-539-3p	0	0	0	0	0	0	0	0	0	1
rno-miR-26a-3p	0	0	0	0	0	0	0	0	0	1
rno-miR-211-5p	0	0	0	0	0	0	0	0	0	1
rno-miR-363-5p	0	0	0	0	0	0	0	0	0	1
rno-miR-761	0	0	0	0	0	0	0	0	0	1
rno-miR-219a-5p	0	0	0	0	0	0	0	0	0	1
rno-miR-19a-5p	0	0	0	0	0	0	0	0	0	1
rno-miR-376c-3p	0	0	0	0	0	0	0	0	0	1
rno-miR-551b-3p	0	0	0	0	0	0	0	0	0	1
rno-miR-3548	0	0	0	0	0	0	0	0	0	1
rno-miR-295-3p	0	0	0	0	0	0	0	0	0	1
rno-miR-3549	0	0	0	0	0	0	0	0	0	1
rno-miR-3578	0	0	0	0	0	0	0	0	0	1
rno-miR-196a-3p	0	0	0	0	0	0	0	0	0	1
rno-miR-3584-5p	0	0	0	0	0	0	0	0	0	1
rno-miR-6327	0	0	0	0	0	0	0	0	0	1
rno-miR-320-5p	0	0	0	0	0	0	0	0	0	1
rno-miR-216a-3p	0	0	0	0	0	0	0	0	0	1
rno-miR-300-5p	0	0	0	0	0	0	0	0	0	1
rno-miR-344a-5p	0	0	0	0	0	0	0	0	0	1
