# Supplementary material for: Effects of artemisinin on ventricular arrhythmias in response to left ventricular afterload increase and microRNA expression profiles in Wistar rats
Source: PeerJ. 2018 Dec 20;6:e6110. doi: 10.7717/peerj.6110 (PMC6304267; doi:10.7717/peerj.6110)
Supplement: Supplemental Information 4 — The second column represents the VAS of each rat. VAS: ventricular arrhythmia score. [file peerj-06-6110-s004.xls]

## Sheet: 青蒿素治疗VAS七组比较上传的原始数据
group	VAS
1	0
1	1
1	0
1	0
1	0
1	0
1	1
1	0
1	0
1	1
2	3
2	4
2	4
2	4
2	5
2	3
2	3
2	4
2	3
2	4
3	2
3	3
3	3
3	3
3	3
3	3
3	2
3	2
3	3
3	3
4	2
4	2
4	1
4	1
4	3
4	3
4	2
4	1
4	0
4	2
5	2
5	4
5	2
5	3
5	3
5	3
5	2
5	3
5	4
5	2
6	3
6	2
6	3
6	2
6	3
6	2
6	2
6	2
6	2
6	5
7	2
7	1
7	1
7	2
7	1
7	1
7	2
7	1
7	2
7	1
